# Supplementary material for: Lysinibacillus Isolate MK212927: A Natural Producer of Allylamine Antifungal ‘Terbinafine’
Source: Molecules. 2021 Dec 29;27(1):201. doi: 10.3390/molecules27010201 (PMC8746802; doi:10.3390/molecules27010201)
Supplement: Supplementary file 1 [file molecules-27-00201-s001.zip]

Archive with 1 entries (1 files):
- molecules-1518158-supplementary.pdf
